# Supplementary material for: Leishmania differentiation requires ubiquitin conjugation mediated by a UBC2-UEV1 E2 complex
Source: PLoS Pathog. 2020 Oct 27;16(10):e1008784. doi: 10.1371/journal.ppat.1008784 (PMC7647121; doi:10.1371/journal.ppat.1008784)
Supplement: S1 Table — (XLSX) [file ppat.1008784.s001.xlsx]

## Sheet: Ubiquitination genes
Gene name	Type	L. mexicana gene ID	Size (kDa)	T. brucei orthologue
UBA1a	Ubiquitin E1	LmxM.23.0550	115.1	Tb927.8.2640
UBA1b	Ubiquitin E1	LmxM.34.3060	126.7	Tb11.v5.0675, Tb927.9.12650
UBA2	SUMO E1	LmxM.08.0220	109.7	Tb927.5.3430
UBA3	Nedd8 E1	LmxM.01.0710	56.1	Tb927.9.4620
UBC1/CDC34	Ubiquitin E2	LmxM.31.0960	30	Tb11.01.5790
UBC2	Ubiquitin E2	LmxM.04.0680	17.1	Tb927.9.8000
UBC3	Ubiquitin E2	LmxM.05.0930	48.8	Tb927.7.6960
UBC4/PEX4	Ubiquitin E2	LmxM.07.0850	20	Tb927.8.920
UBC5	Ubiquitin E2	LmxM.22.0610	28.2	Tb927.7.2540
UBC6	Ubiquitin E2	LmxM.33.1555	18.4	Tb927.4.2710
UBC7	Ubiquitin E2	LmxM.24.2130	17	Tb927.8.6090
UBC8	Ubiquitin E2	LmxM.31.0700	26.3	Tb927.11.13940
UBC9	SUMO E2	LmxM.02.0390	17.1	Tb927.2.2460
UBC10	Ubiquitin E2	LmxM.32.2770	26.1	Tb927.2.3720
UBC11	Ubiquitin E2	LmxM.33.0900	31.7	Tb927.4.3190, Tb927.4.3460
UBC12	Nedd8 E2	LmxM.24.1710	21.6	Tb927.8.6510
UBC13	Ubiquitin E2	LmxM.34.1300	16.7	Tb927.5.1000
UBC14	Ubiquitin E2	LmxM.24.2140	36.4	Not identified
UEV1	Ubiquitin E2 variant	LmxM.13.1580	16	Tb927.11.3310
HECT1	HECT E3 ligase	LmxM.36.6340	455.4	Tb927.10.8390
HECT2	HECT E3 ligase	LmxM.29.0910	153	Tb927.6.2370
HECT3	HECT E3 ligase	LmxM.07.0280	666.2	Tb927.8.1590
HECT4	HECT E3 ligase	LmxM.13.1470	592.1	Tb927.11.3390
HECT5	HECT E3 ligase	LmxM.36.4370	276.8	Tb11.v5.0817, Tb927.10.9750
HECT6	HECT E3 ligase	LmxM.26.2370	421.9	Tb927.9.1770
HECT7	HECT E3 ligase	LmxM.31.1090	178.7	Tb927.11.14330
HECT8	HECT E3 ligase	LmxM.31.3930	453.9	Tb927.11.16260
HECT9	HECT E3 ligase	LmxM.33.3960	149.3	Tb927.4.770
HECT10	HECT E3 ligase	LmxM.34.2450	250.9	Tb927.9.13360
HECT11	HECT E3 ligase	LmxM.34.5390	732.6	Tb927.4.310
HECT12	HECT E3 ligase	LmxM.34.4000	147.1	Not identified
HECT13	HECT E3 ligase	LmxM.33.3400	36.3	Not identified
HECT14	HECT E3 ligase	LmxM.26.2650	63.5	Tb927.9.1350
RBR1	RBR E3 ligase	LmxM.29.2170	58.1	Tb927.6.3780
Not given	RING-type zinc finger-containing	LmxM.15.1410	52.8	Tb927.9.5260
Not given	RING-type zinc finger-containing	LmxM.21.0023	12.2	Tb927.10.1810
Not given	RING-type zinc finger-containing	LmxM.24.1610	13.1	Not identified
Not given	RING-type zinc finger-containing	LmxM.34.0660	133.9	Tb927.10.3800
Not given	RING-type zinc finger-containing	LmxM.34.4500	9.4	Tb927.9.10170
Not given	RING-type zinc finger-containing	LmxM.01.0430	81.2	Tb927.9.4050
Not given	RING-type zinc finger-containing	LmxM.02.0140	94.1	Tb927.2.2360
Not given	RING-type zinc finger-containing	LmxM.03.0010	104.9	Not identified
Not given	RING-type zinc finger-containing	LmxM.04.0540	63.7	Not identified
Not given	RING-type zinc finger-containing	LmxM.04.0640	35.7	Not identified
Not given	RING-type zinc finger-containing	LmxM.07.0370	96.5	Not identified
Not given	RING-type zinc finger-containing	LmxM.08.1091	41.1	Tb927.5.2920
Not given	RING-type zinc finger-containing	LmxM.08.1215	56.3	Tb927.5.3070
Not given	RING-type zinc finger-containing	LmxM.09.0140	57.3	Tb927.11.12190
Not given	RING-type zinc finger-containing	LmxM.09.0350	88.4	Not identified
Not given	RING-type zinc finger-containing	LmxM.09.0430	51.9	Tb927.11.12440
Not given	RING-type zinc finger-containing	LmxM.09.1210	44.9	Not identified
Not given	RING-type zinc finger-containing	LmxM.10.0440	17.6	Not identified
Not given	RING-type zinc finger-containing	LmxM.10.1140	39.3	Tb927.8.4570
Not given	RING-type zinc finger-containing	LmxM.12.0100	32	Tb927.6.1190
Not given	RING-type zinc finger-containing	LmxM.12.1240	96	Tb927.1.4520
Not given	RING-type zinc finger-containing	LmxM.25.0740	122.7	Tb927.11.750
Not given	RING-type zinc finger-containing	LmxM.25.2230	38	Tb11.v5.0818, Tb927.3.2340
Not given	RING-type zinc finger-containing	LmxM.25.2290	33.2	Tb927.3.2410
Not given	RING-type zinc finger-containing	LmxM.26.1170	55.2	Tb927.7.770
Not given	RING-type zinc finger-containing	LmxM.26.1560	204.2	Tb927.7.1090
Not given	RING-type zinc finger-containing	LmxM.27.0570	59.9	Tb11.v5.0388, Tb927.11.1190
Not given	RING-type zinc finger-containing	LmxM.27.1200	44.1	Tb11.1410, Tb927.11.1810
Not given	RING-type zinc finger-containing	LmxM.28.0760	83	Tb927.11.8010
Not given	RING-type zinc finger-containing	LmxM.28.1300	45.9	Tb927.5.4280
Not given	RING-type zinc finger-containing	LmxM.28.1830	99.6	Tb927.11.8010
Not given	RING-type zinc finger-containing	LmxM.29.1230	78.8	Tb927.6.2710
Not given	RING-type zinc finger-containing	LmxM.30.2890	135.3	Tb927.8.7200
Not given	RING-type zinc finger-containing	LmxM.31.0560	19.8	Not identified
Not given	RING-type zinc finger-containing	LmxM.13.0230	44.9	Tb927.11.4560
Not given	RING-type zinc finger-containing	LmxM.16.0650	11.6	Tb927.5.3745
Not given	RING-type zinc finger-containing	LmxM.17.0030	21	Tb927.7.6190
Not given	RING-type zinc finger-containing	LmxM.17.0290	76.2	Not identified
Not given	RING-type zinc finger-containing	LmxM.17.0400	113.6	Not identified
Not given	RING-type zinc finger-containing	LmxM.18.1150	39.4	Tb927.10.12940
Not given	RING-type zinc finger-containing	LmxM.18.1570	16.9	Tb927.10.12460
Not given	RING-type zinc finger-containing	LmxM.19.1150	288.2	Tb11.v5.0394, Tb927.10.15750
Not given	RING-type zinc finger-containing	LmxM.36.1930	32.6	Not identified
Not given	RING-type zinc finger-containing	LmxM.36.2930	59.4	Not identified
Not given	RING-type zinc finger-containing	LmxM.36.3830	34	Tb927.11.9660
Not given	RING-type zinc finger-containing	LmxM.21.1295	28.2	Not identified
Not given	RING-type zinc finger-containing	LmxM.22.0060	84.8	Tb927.3.5640, Tb927.7.2050
Not given	RING-type zinc finger-containing	LmxM.22.0190	50.8	Not identified
Not given	RING-type zinc finger-containing	LmxM.23.0280	117.9	Not identified
Not given	RING-type zinc finger-containing	LmxM.23.1730	42.9	Tb927.8.3460
Not given	RING-type zinc finger-containing	LmxM.24.0080	55.3	Tb927.11.4860
Not given	RING-type zinc finger-containing	LmxM.24.0300	193.2	Tb927.11.5020
Not given	RING-type zinc finger-containing	LmxM.24.1380	44.1	Tb927.8.6850
Not given	RING-type zinc finger-containing	LmxM.24.1390	37.3	Tb927.8.6850
Not given	RING-type zinc finger-containing	LmxM.25.0340	72	Tb927.3.5390
Not given	RING-type zinc finger-containing	LmxM.34.2520	42.8	Tb927.9.13300
Not given	RING-type zinc finger-containing	LmxM.29.2360	60.8	Tb927.6.3640
Not given	RING-CH-type zinc finger-containing	LmxM.08_29.1630	135	Tb927.3.4220
Not given	RING-CH-type zinc finger-containing	LmxM.27.0120	70.1	Tb927.3.710
Not given	RING-CH-type zinc finger-containing	LmxM.30.0030	115.9	Not identified
Not given	RING-CH-type zinc finger-containing	LmxM.30.1920	140.1	Tb927.4.4880, Tb927.8.7580
Not given	U-box E3 ligase	LmxM.06.0510	71.2	Not identified
Not given	U-box E3 ligase	LmxM.13.0660	76	Tb927.11.4210
Not given	U-box E3 ligase	LmxM.26.1600	72.8	Not identified
Not given	U-box E3 ligase	LmxM.27.2480	53	Tb927.2.5240
Not given	U-box E3 ligase	LmxM.08_29.0780	66.8	Tb927.3.3560
