# Supplementary material for: Leishmania differentiation requires ubiquitin conjugation mediated by a UBC2-UEV1 E2 complex
Source: PLoS Pathog. 2020 Oct 27;16(10):e1008784. doi: 10.1371/journal.ppat.1008784 (PMC7647121; doi:10.1371/journal.ppat.1008784)
Supplement: S2 Table — (XLSX) [file ppat.1008784.s002.xlsx]

## Sheet: Primers
Oligo number	Target/associated gene	Sequence	Direction	Notes
OL5674	BSD (blasticidin resistance gene)	GACGATACAAGTCAGGTTG	Reverse	Blasticidin resistance cassette for diagnostic PCRs 1
OL6137	gDNA	aaaagcaccgactcggtgccactttttcaagttgataacggactagccttattttaacttgctatttctagctctaaaac	Reverse	Standard primer for T7RPol expression of sgRNA (contains Cas9 scaffold for generation of sgRNA PCR)
OL6367	LmxM.36.6340	gaaattaatacgactcactataggACCATTGCTCTCAAAACAAGgttttagagctagaaatagc	Forward	5' sgRNA primer
OL6370	LmxM.29.0910	gaaattaatacgactcactataggAGTCCTTCGCACAAACACTGgttttagagctagaaatagc	Forward	5' sgRNA primer
OL6373	LmxM.07.0280	gaaattaatacgactcactataggAAGGGTTCCAATAGTTGGGGgttttagagctagaaatagc	Forward	5' sgRNA primer
OL6376	LmxM.13.1470	gaaattaatacgactcactataggACACACACACGCCAATAAAAgttttagagctagaaatagc	Forward	5' sgRNA primer
OL6379	LmxM.36.4370	gaaattaatacgactcactataggTCCATTACACGGCAGCACTGgttttagagctagaaatagc	Forward	5' sgRNA primer
OL6382	LmxM.26.2370	gaaattaatacgactcactataggAGGACGCAACCAGAGGCAAAgttttagagctagaaatagc	Forward	5' sgRNA primer
OL6385	LmxM.31.1090	gaaattaatacgactcactataggACTAAGGTGAGGACGTCACAgttttagagctagaaatagc	Forward	5' sgRNA primer
OL6388	LmxM.31.3930	gaaattaatacgactcactataggCTTTGGTGCGGTTTCCATCTgttttagagctagaaatagc	Forward	5' sgRNA primer
OL6391	LmxM.33.3960	gaaattaatacgactcactataggTTCACAAAGTACTCTGAGGCgttttagagctagaaatagc	Forward	5' sgRNA primer
OL6394	LmxM.34.2450	gaaattaatacgactcactataggTACCAAGAGCGAGTACTGTGgttttagagctagaaatagc	Forward	5' sgRNA primer
OL6397	LmxM.34.5390	gaaattaatacgactcactataggTAACAATAGCGTTTCTACGGgttttagagctagaaatagc	Forward	5' sgRNA primer
OL6400	LmxM.29.2170	gaaattaatacgactcactataggGCCATTACGACATGGGAAAAgttttagagctagaaatagc	Forward	5' sgRNA primer
OL6838	LmxM.02.0390	gaaattaatacgactcactataggACCCTCTCTGTCGCTCCCAAgttttagagctagaaatagc	Forward	5' sgRNA primer
OL6841	LmxM.04.0680	gaaattaatacgactcactataggAGAGTGGGGAAGGGTGGATAgttttagagctagaaatagc	Forward	5' sgRNA primer
OL6844	LmxM.05.0930	gaaattaatacgactcactataggGAGAACAGGGGTGGGGGTGGgttttagagctagaaatagc	Forward	5' sgRNA primer
OL6847	LmxM.07.0850	gaaattaatacgactcactataggTGCGTGTGTGTATGTGTGTAgttttagagctagaaatagc	Forward	5' sgRNA primer
OL6850	LmxM.13.1580	gaaattaatacgactcactataggGTGCAAGTGAATATGTTGTCgttttagagctagaaatagc	Forward	5' sgRNA primer
OL6853	LmxM.22.0610	gaaattaatacgactcactataggCTCTTGCTTCCTTCACAAGCgttttagagctagaaatagc	Forward	5' sgRNA primer
OL6856	LmxM.24.1710	gaaattaatacgactcactataggTGTACAGTGTGTCTTCAAATgttttagagctagaaatagc	Forward	5' sgRNA primer
OL6859	LmxM.24.2130	gaaattaatacgactcactataggCAACGCGCTTCTCTGGTCTTgttttagagctagaaatagc	Forward	5' sgRNA primer
OL6862	LmxM.31.0700	gaaattaatacgactcactataggGTGGTGGCGGCTGGGATCTGgttttagagctagaaatagc	Forward	5' sgRNA primer
OL6865	LmxM.31.0960	gaaattaatacgactcactataggTGATGATGATGATGCCACTTgttttagagctagaaatagc	Forward	5' sgRNA primer
OL6868	LmxM.32.2770	gaaattaatacgactcactataggCTTGTAGCGAGGAGTAGGAAgttttagagctagaaatagc	Forward	5' sgRNA primer
OL6871	LmxM.33.0900	gaaattaatacgactcactataggACAGGTGGGAAGGCGAGTTAgttttagagctagaaatagc	Forward	5' sgRNA primer
OL6874	LmxM.33.1555	gaaattaatacgactcactataggCGACGGCTCGTGTCGTTTTTgttttagagctagaaatagc	Forward	5' sgRNA primer
OL6877	LmxM.34.1300	gaaattaatacgactcactataggTGTTGTTTTTCTTTCCTTTCgttttagagctagaaatagc	Forward	5' sgRNA primer
OL6880	LmxM.24.2140	gaaattaatacgactcactataggGTCGATGAGGATGATACACGgttttagagctagaaatagc	Forward	5' sgRNA primer
OL6883	LmxM.23.0550	gaaattaatacgactcactataggCGCGCCTGAGTGTGAGTGCGgttttagagctagaaatagc	Forward	5' sgRNA primer
OL6886	LmxM.34.3060	gaaattaatacgactcactataggTTGTGCTTTGCGCTGTGTTTgttttagagctagaaatagc	Forward	5' sgRNA primer
OL6889	LmxM.08.0220	gaaattaatacgactcactataggCTACGCTACTCGTTACTTTGgttttagagctagaaatagc	Forward	5' sgRNA primer
OL6892	LmxM.01.0710	gaaattaatacgactcactataggACGACGGCGTAGATGCGCGAgttttagagctagaaatagc	Forward	5' sgRNA primer
OL7153	LmxM.36.6340	ACCCCCCCTCCCCTGAGCATCGCAGGTGATTAATACGACTCACTATAAAACTGGAAGAAATTAACCCTTgtataatgcagacctgctgc	Forward	Upstream forward primer for null mutant generation
OL7154	LmxM.36.6340	GAAGGGGAGGCGGCGCAAACGAAACGACCCccaatttgagagacctgtgc	Reverse	Downstream reverse primer for null mutant generation
OL7155	LmxM.36.6340	gaaattaatacgactcactataggTAGCAGGGCGTATCGAACGTgttttagagctagaaatagc	Reverse	3' sgRNA primer
OL7156	LmxM.29.0910	GGTCGACGTCGGCTTGCCTCGCAGCTCCCTTAATACGACTCACTATAAAACTGGAAGTTGCATGTGGCCgtataatgcagacctgctgc	Forward	Upstream forward primer for null mutant generation
OL7157	LmxM.29.0910	CTCGTTCGTACTGCTCCACGAAGCCCACCGccaatttgagagacctgtgc	Reverse	Downstream reverse primer for null mutant generation
OL7158	LmxM.29.0910	gaaattaatacgactcactataggCGTGGCGCTACAACGCGTCTgttttagagctagaaatagc	Reverse	3' sgRNA primer
OL7159	LmxM.07.0280	CCCCCTCTCTCTGTTTCTCGGCGAGACCCTTAATACGACTCACTATAAAACTGGAAGCCCGGAACCCTTgtataatgcagacctgctgc	Forward	Upstream forward primer for null mutant generation
OL7160	LmxM.07.0280	CGCACACGCCTCTGCCCCCTCCCCCTCCCCccaatttgagagacctgtgc	Reverse	Downstream reverse primer for null mutant generation
OL7161	LmxM.07.0280	gaaattaatacgactcactataggAGTAGTAGAGTGGGGGGAGGgttttagagctagaaatagc	Reverse	3' sgRNA primer
OL7162	LmxM.13.1470	CCTCGTCCGGCAACACACACACATACAGACTAATACGACTCACTATAAAACTGGAAGAACGTTGTGTCCgtataatgcagacctgctgc	Forward	Upstream forward primer for null mutant generation
OL7163	LmxM.13.1470	GAGCAAACATGCACCCCCTCCCCATCCCCTccaatttgagagacctgtgc	Reverse	Downstream reverse primer for null mutant generation
OL7164	LmxM.13.1470	gaaattaatacgactcactataggATCAGCTGCCACGTATGTGGgttttagagctagaaatagc	Reverse	3' sgRNA primer
OL7165	LmxM.36.4370	AACGCTGATATAGAGCCCACCACTCTCTTCTAATACGACTCACTATAAAACTGGAAGGGGCCAACCCTTgtataatgcagacctgctgc	Forward	Upstream forward primer for null mutant generation
OL7166	LmxM.36.4370	CCCCTCCAACAAGCAAGCATCCCACGCCCGccaatttgagagacctgtgc	Reverse	Downstream reverse primer for null mutant generation
OL7167	LmxM.36.4370	gaaattaatacgactcactataggGCACGTGGAGCTCTTTGACGgttttagagctagaaatagc	Reverse	3' sgRNA primer
OL7168	LmxM.26.2370	CGTGACCAGCTCAGGCACCTAGGGCAGCGGTAATACGACTCACTATAAAACTGGAAGCACACCATGTCCgtataatgcagacctgctgc	Forward	Upstream forward primer for null mutant generation
OL7169	LmxM.26.2370	CACGTCAGGAGCAACGCTGCATGGGCTCCGccaatttgagagacctgtgc	Reverse	Downstream reverse primer for null mutant generation
OL7170	LmxM.26.2370	gaaattaatacgactcactataggTCACCGCCGTAGACGGAAAGgttttagagctagaaatagc	Reverse	3' sgRNA primer
OL7171	LmxM.31.1090	TGGAGCACACCTCAGCCACGGTACATTCCGTAATACGACTCACTATAAAACTGGAAGTTTGGTTCCCGGgtataatgcagacctgctgc	Forward	Upstream forward primer for null mutant generation
OL7172	LmxM.31.1090	ACTCCGCAACAAACGTCTATACGGTCACATccaatttgagagacctgtgc	Reverse	Downstream reverse primer for null mutant generation
OL7173	LmxM.31.1090	gaaattaatacgactcactataggATAGCTGCTTTGACAGCCTGgttttagagctagaaatagc	Reverse	3' sgRNA primer
OL7174	LmxM.31.3930	GATCGTCCCGCGTGTCGCGGTCGTTGGTGATAATACGACTCACTATAAAACTGGAAGGTGTGCATGTCCgtataatgcagacctgctgc	Forward	Upstream forward primer for null mutant generation
OL7175	LmxM.31.3930	CTTCGCAGATACGTACGCATAGAAAGACGCccaatttgagagacctgtgc	Reverse	Downstream reverse primer for null mutant generation
OL7176	LmxM.31.3930	gaaattaatacgactcactataggGTCGGTGCACATGCTCGAGAgttttagagctagaaatagc	Reverse	3' sgRNA primer
OL7177	LmxM.33.3960	GTGATTGCTCTCGTTGTGGGGCCGACTTATTAATACGACTCACTATAAAACTGGAAGCCCAATTCCCGGgtataatgcagacctgctgc	Forward	Upstream forward primer for null mutant generation
OL7178	LmxM.33.3960	GTGAGCCCTTCGCAACGGCGGGGCGCGGCTccaatttgagagacctgtgc	Reverse	Downstream reverse primer for null mutant generation
OL7179	LmxM.33.3960	gaaattaatacgactcactataggAAACAACCAAGCATGCCGCGgttttagagctagaaatagc	Reverse	3' sgRNA primer
OL7180	LmxM.34.2450	CCTTCAACCCTCCTCCACCCTTCCCTCCCTTAATACGACTCACTATAAAACTGGAAGTGTGTCATGTCCgtataatgcagacctgctgc	Forward	Upstream forward primer for null mutant generation
OL7181	LmxM.34.2450	GATGCAACAGGCATAAATACAAAAGAGAAAccaatttgagagacctgtgc	Reverse	Downstream reverse primer for null mutant generation
OL7182	LmxM.34.2450	gaaattaatacgactcactataggCGAAAAGAGCGCGAGATGAAgttttagagctagaaatagc	Reverse	3' sgRNA primer
OL7183	LmxM.34.5390	AGAAAGATAGTTATCATCACGCGGCGGTGCTAATACGACTCACTATAAAACTGGAAGAAACCTTCCCGGgtataatgcagacctgctgc	Forward	Upstream forward primer for null mutant generation
OL7184	LmxM.34.5390	CAGATGAGCAACAGCACCAAAAGAAAAGGCccaatttgagagacctgtgc	Reverse	Downstream reverse primer for null mutant generation
OL7185	LmxM.34.5390	gaaattaatacgactcactataggGACAACGAAAGGAATGACGCgttttagagctagaaatagc	Reverse	3' sgRNA primer
OL7186	LmxM.29.2170	GACACTGACGCGGCCGCGAATATATCTATTTAATACGACTCACTATAAAACTGGAAGATGACGTTGTCCgtataatgcagacctgctgc	Forward	Upstream forward primer for null mutant generation
OL7187	LmxM.29.2170	CCTCTCTCCCCGTTTCCTGTACTGCTGCCAccaatttgagagacctgtgc	Reverse	Downstream reverse primer for null mutant generation
OL7188	LmxM.29.2170	gaaattaatacgactcactataggTTCCTACCAGTCAGTGCTGTgttttagagctagaaatagc	Reverse	3' sgRNA primer
OL7994	LmxM.36.6340	AGTTTGGGTGGTTTCCGTGT	Forward	Within gene forward (for diagnostic PCR)
OL7995	LmxM.36.6340	GTATTTGCCGCGTTCTCGAC	Reverse	Within gene reverse (for diagnostic PCR)
OL7996	LmxM.36.6340	GAGTTTCTCGCGTCACCTCA	Forward	Forward upstream of 5' HR region (for diagnostic PCR)
OL7997	LmxM.29.0910	CCTCCTTGCCCACCAAAGAT	Forward	Within gene forward (for diagnostic PCR)
OL7998	LmxM.29.0910	GAGCGCACATACATTGCCAG	Reverse	Within gene reverse (for diagnostic PCR)
OL7999	LmxM.29.0910	TCTTTCGCTTTCAGGCTGTCT	Forward	Forward upstream of 5' HR region (for diagnostic PCR)
OL8001	LmxM.07.0280	AGCTGCAGAAGGTCAAGTCC	Forward	Within gene forward (for diagnostic PCR)
OL8002	LmxM.07.0280	CTTACCGTTCGGCTCCAACT	Reverse	Within gene reverse (for diagnostic PCR)
OL8003	LmxM.07.0280	AGGGTGGGTACATCAGTGCT	Forward	Forward upstream of 5' HR region (for diagnostic PCR)
OL8004	LmxM.13.1470	CAACGCTGCAACAGCTTCTT	Forward	Within gene forward (for diagnostic PCR)
OL8005	LmxM.13.1470	AGTCACGACTGATCTCCCGA	Reverse	Within gene reverse (for diagnostic PCR)
OL8006	LmxM.13.1470	GGGCGCGCACTCATTTTTAT	Forward	Forward upstream of 5' HR region (for diagnostic PCR)
OL8007	LmxM.36.4370	TCCTCGTTGGACTCAAGCAC	Forward	Within gene forward (for diagnostic PCR)
OL8008	LmxM.36.4370	GATCGGCGAACGATCTGACT	Reverse	Within gene reverse (for diagnostic PCR)
OL8009	LmxM.36.4370	GCCACTCTCGTGGTTACTCA	Forward	Forward upstream of 5' HR region (for diagnostic PCR)
OL8011	LmxM.26.2370	CGTAATGGCACTCAATGGCG	Forward	Within gene forward (for diagnostic PCR)
OL8012	LmxM.26.2370	GATACATGGCTCCCTCGTCG	Reverse	Within gene reverse (for diagnostic PCR)
OL8013	LmxM.26.2370	CGGTCTCTACGCGATTCGTT	Forward	Forward upstream of 5' HR region (for diagnostic PCR)
OL8349	LmxM.31.1090	ACCTTCGAGACGTTCCCAAC	Forward	Within gene forward (for diagnostic PCR)
OL8350	LmxM.31.1090	CGCTGGTTGCAGTAAGGAGA	Reverse	Within gene reverse (for diagnostic PCR)
OL8351	LmxM.31.1090	AACTGCTTCCGTCTGACGTT	Forward	Forward upstream of 5' HR region (for diagnostic PCR)
OL8353	LmxM.31.3930	TGACGACAACGGTGGAAGAG	Forward	Within gene forward (for diagnostic PCR)
OL8354	LmxM.31.3930	CCAAGCGCTTCGTAATGCTC	Reverse	Within gene reverse (for diagnostic PCR)
OL8355	LmxM.31.3930	TCACGTTGGTGGCGTTTTTC	Forward	Forward upstream of 5' HR region (for diagnostic PCR)
OL8356	LmxM.33.3960	CAAGGTGAGGACCTGCTGAG	Forward	Within gene forward (for diagnostic PCR)
OL8357	LmxM.33.3960	AGAACAGACTGCCCGTAAGC	Reverse	Within gene reverse (for diagnostic PCR)
OL8358	LmxM.33.3960	GGGATCCGGAGAAACAACCA	Forward	Forward upstream of 5' HR region (for diagnostic PCR)
OL8360	LmxM.34.2450	GATCTAGAGCGGTGGTTCCG	Forward	Within gene forward (for diagnostic PCR)
OL8361	LmxM.34.2450	TACCGCATGAGGTGCGATAC	Reverse	Within gene reverse (for diagnostic PCR)
OL8362	LmxM.34.2450	TGGAGGGCGAGAGAAGAACT	Forward	Forward upstream of 5' HR region (for diagnostic PCR)
OL8364	LmxM.34.5390	CACGGTTGTGAAGGGCAAAG	Forward	Within gene forward (for diagnostic PCR)
OL8365	LmxM.34.5390	CAATGATTTCGCAGGAGGCG	Reverse	Within gene reverse (for diagnostic PCR)
OL8366	LmxM.34.5390	TCGTTCATCCTTCGGTGCAA	Forward	Forward upstream of 5' HR region (for diagnostic PCR)
OL8367	LmxM.29.2170	TCGCAGTGGAACGCTACTTT	Forward	Within gene forward (for diagnostic PCR)
OL8368	LmxM.29.2170	GACCTGTTGCACAGGAGACA	Reverse	Within gene reverse (for diagnostic PCR)
OL8369	LmxM.29.2170	GCGATCTTTACTGCCAACGC	Forward	Forward upstream of 5' HR region (for diagnostic PCR)
OL8640	LmxM.32.2770	GCACAGACACACATACACACACACACAGACTAATACGACTCACTATAAAACTGGAAGGCAATGCGCTGGgtataatgcagacctgctgc	Forward	Upstream forward primer for null mutant generation
OL8641	LmxM.32.2770	TACATCATCTCAGCAGACAGACATAACCAAccaatttgagagacctgtgc	Reverse	Downstream reverse primer for null mutant generation
OL8642	LmxM.32.2770	gaaattaatacgactcactataggAACCTGGAACCAAGTGCGTTgttttagagctagaaatagc	Reverse	3' sgRNA primer
OL8643	LmxM.24.2140	ATCACGTCAACCCTAACCGCATCCCCACCGTAATACGACTCACTATAAAACTGGAAGATTTCCTAGCAAgtataatgcagacctgctgc	Forward	Upstream forward primer for null mutant generation
OL8644	LmxM.24.2140	GACGCAACAACAAGAATACATCGACCTCCTccaatttgagagacctgtgc	Reverse	Downstream reverse primer for null mutant generation
OL8645	LmxM.24.2140	gaaattaatacgactcactataggGCGCCGGCGATGATGACAAGgttttagagctagaaatagc	Reverse	3' sgRNA primer
OL9327	BSD (blasticidin resistance gene)	CACAAGGTCCCCCAGTAAAA	Reverse	Blasticidin resistance cassette for diagnostic PCRs 2
OL9371	LmxM.23.0550	TGCTGGCACTGGCGCACGTCAAGGTAACCATAATACGACTCACTATAAAACTGGAAGGGCTTCCGGTGGgtataatgcagacctgctgc	Forward	Upstream forward primer for null mutant generation
OL9372	LmxM.23.0550	CAAATCACCATTAGTCATCCTCTGTGGCCGccaatttgagagacctgtgc	Reverse	Downstream reverse primer for null mutant generation
OL9373	LmxM.23.0550	gaaattaatacgactcactataggCCGCGTGGTGTGGCCATCTAgttttagagctagaaatagc	Reverse	3' sgRNA primer
OL9374	LmxM.34.3060	CAGACACGAAAACATAGCTTCAAACTACCGTAATACGACTCACTATAAAACTGGAAGCCTCAGTACCAAgtataatgcagacctgctgc	Forward	Upstream forward primer for null mutant generation
OL9375	LmxM.34.3060	CCGGGTGGGGTGGGCATGGCCGGGGGGCGTccaatttgagagacctgtgc	Reverse	Downstream reverse primer for null mutant generation
OL9376	LmxM.34.3060	gaaattaatacgactcactataggGCAGCCAGCAGCTCCGGATTgttttagagctagaaatagc	Reverse	3' sgRNA primer
OL9377	LmxM.08.0220	TGTGGTGCGCCAAGAACGCCCACACGCCCATAATACGACTCACTATAAAACTGGAAGTTAGGCCGGTGGgtataatgcagacctgctgc	Forward	Upstream forward primer for null mutant generation
OL9378	LmxM.08.0220	TGATTCATGGCAAGTCGTCACCGCGGTCCAccaatttgagagacctgtgc	Reverse	Downstream reverse primer for null mutant generation
OL9379	LmxM.08.0220	gaaattaatacgactcactataggGTGCTTGCGTCTGGAGCACGgttttagagctagaaatagc	Reverse	3' sgRNA primer
OL9380	LmxM.01.0710	GTTTGAGCAACAAGCACCGGAGCAGTGCCTTAATACGACTCACTATAAAACTGGAAGAAGACGTACCAAgtataatgcagacctgctgc	Forward	Upstream forward primer for null mutant generation
OL9381	LmxM.01.0710	TGACCAGCGGTAGAACCTCCGTTCGCCCCGccaatttgagagacctgtgc	Reverse	Downstream reverse primer for null mutant generation
OL9382	LmxM.01.0710	gaaattaatacgactcactataggACGACGGCGTAGATGCGCGAgttttagagctagaaatagc	Reverse	3' sgRNA primer
OL9383	LmxM.02.0390	CGCTTACAGGACGCAGGGTGTGTGGGGAACTAATACGACTCACTATAAAACTGGAAGGCTATATCGTGGgtataatgcagacctgctgc	Forward	Upstream forward primer for null mutant generation
OL9384	LmxM.02.0390	TCCCCAAGCCCCACACGCACACAAAAGCCTccaatttgagagacctgtgc	Reverse	Downstream reverse primer for null mutant generation
OL9385	LmxM.02.0390	gaaattaatacgactcactataggACGCGAGAGAAAGGTTGCGAgttttagagctagaaatagc	Reverse	3' sgRNA primer
OL9386	LmxM.04.0680	CGTTGTACGCCTCCCTTCGCTCCCCGTCCTTAATACGACTCACTATAAAACTGGAAGATATCTCTCCAAgtataatgcagacctgctgc	Forward	Upstream forward primer for null mutant generation
OL9387	LmxM.04.0680	TGCACACGCACGCACGCACATGTCAGGCATccaatttgagagacctgtgc	Reverse	Downstream reverse primer for null mutant generation
OL9388	LmxM.04.0680	gaaattaatacgactcactataggAGGCATACACACATGTCACAgttttagagctagaaatagc	Reverse	3' sgRNA primer
OL9389	LmxM.05.0930	TCCCCGTGTGTCTTTGGACTCCTTCTGCCCTAATACGACTCACTATAAAACTGGAAGCGATAATCGTGGgtataatgcagacctgctgc	Forward	Upstream forward primer for null mutant generation
OL9390	LmxM.05.0930	TACGTCGCGGCGCTACCGCCACTCCCCCCCccaatttgagagacctgtgc	Reverse	Downstream reverse primer for null mutant generation
OL9391	LmxM.05.0930	gaaattaatacgactcactataggTGTGTGTGTGTGTGTGTGGAgttttagagctagaaatagc	Reverse	3' sgRNA primer
OL9392	LmxM.07.0850	AAGTCAGGGGACCGACTCTCCCCTGTGCCGTAATACGACTCACTATAAAACTGGAAGTATAGTCTCCAAgtataatgcagacctgctgc	Forward	Upstream forward primer for null mutant generation
OL9393	LmxM.07.0850	GCAGTCGCCCACCCCCACCCCCCACTGCCAccaatttgagagacctgtgc	Reverse	Downstream reverse primer for null mutant generation
OL9394	LmxM.07.0850	gaaattaatacgactcactataggCTGGAGAGGAACCAAAACGAgttttagagctagaaatagc	Reverse	3' sgRNA primer
OL9395	LmxM.13.1580	ATCTCTCCTCCCTCGGTGGTCTTTTCCCCATAATACGACTCACTATAAAACTGGAAGTAGCGATCGTGGgtataatgcagacctgctgc	Forward	Upstream forward primer for null mutant generation
OL9396	LmxM.13.1580	AAAGCACCGAGACAATCAACAGTGGCTCCAccaatttgagagacctgtgc	Reverse	Downstream reverse primer for null mutant generation
OL9397	LmxM.13.1580	gaaattaatacgactcactataggTTTCGCAGTATCACACCCGCgttttagagctagaaatagc	Reverse	3' sgRNA primer
OL9398	LmxM.22.0610	CTTTTTTAATTGGTGTGAGCGCCGTCTTTCTAATACGACTCACTATAAAACTGGAAGCGCGATCTCCAAgtataatgcagacctgctgc	Forward	Upstream forward primer for null mutant generation
OL9399	LmxM.22.0610	AACCAGGGAACTAGCCACGCACATGCCGACccaatttgagagacctgtgc	Reverse	Downstream reverse primer for null mutant generation
OL9400	LmxM.22.0610	gaaattaatacgactcactataggACACCGCACCTGTAGCAGTGgttttagagctagaaatagc	Reverse	3' sgRNA primer
OL9401	LmxM.24.1710	TTTTTCTCCTCGCTCACTTCATTTCAGATCTAATACGACTCACTATAAAACTGGAAGATCGCATCGTGGgtataatgcagacctgctgc	Forward	Upstream forward primer for null mutant generation
OL9402	LmxM.24.1710	ACGACACGGCGAGGGCCCGCCAAGTCGTGCccaatttgagagacctgtgc	Reverse	Downstream reverse primer for null mutant generation
OL9403	LmxM.24.1710	gaaattaatacgactcactataggGGTGGAGCGCGTGAAGGCGGgttttagagctagaaatagc	Reverse	3' sgRNA primer
OL9404	LmxM.24.2130	CGTGCCTGCTCTTGTGCGCTTGCGTCGGTGTAATACGACTCACTATAAAACTGGAAGGCGCTTCTCCAAgtataatgcagacctgctgc	Forward	Upstream forward primer for null mutant generation
OL9405	LmxM.24.2130	ATCTCTAGGACCCAACAAACCACCGACTCAccaatttgagagacctgtgc	Reverse	Downstream reverse primer for null mutant generation
OL9406	LmxM.24.2130	gaaattaatacgactcactataggGTCACACACGCAACACGTAGgttttagagctagaaatagc	Reverse	3' sgRNA primer
OL9407	LmxM.31.0700	TCTTCTCCGTTGCTGTTTCTTGCTCCACCATAATACGACTCACTATAAAACTGGAAGTGAATTACGCGGgtataatgcagacctgctgc	Forward	Upstream forward primer for null mutant generation
OL9408	LmxM.31.0700	ACACCTTCACGAGGAATGCCTCAAGCGCACccaatttgagagacctgtgc	Reverse	Downstream reverse primer for null mutant generation
OL9409	LmxM.31.0700	gaaattaatacgactcactataggGAGTAAGCGGTGGGTATAAGgttttagagctagaaatagc	Reverse	3' sgRNA primer
OL9410	LmxM.31.0960	AACGGAAGAAGAATTAAAAGGCGCCCTCCTTAATACGACTCACTATAAAACTGGAAGCATTCAGTCTAAgtataatgcagacctgctgc	Forward	Upstream forward primer for null mutant generation
OL9411	LmxM.31.0960	TCGTACGTCGCGCTGTTTTGGCTGCTACCGccaatttgagagacctgtgc	Reverse	Downstream reverse primer for null mutant generation
OL9412	LmxM.31.0960	gaaattaatacgactcactataggTCGACGTCACGGCCAGACCTgttttagagctagaaatagc	Reverse	3' sgRNA primer
OL9413	LmxM.33.0900	ACCAAAGAGTTCCAGTCCAGACCTTCCCCATAATACGACTCACTATAAAACTGGAAGGGAAGAGGACGGgtataatgcagacctgctgc	Forward	Upstream forward primer for null mutant generation
OL9414	LmxM.33.0900	CTTCGTAGTTTATCAGAGGGAGGTTCGCCGccaatttgagagacctgtgc	Reverse	Downstream reverse primer for null mutant generation
OL9415	LmxM.33.0900	gaaattaatacgactcactataggAGTGAACACAGATCCCTAGGgttttagagctagaaatagc	Reverse	3' sgRNA primer
OL9416	LmxM.33.155	TCCTTCATGTTTGCTGGGGTTTTTTTTTCATAATACGACTCACTATAAAACTGGAAGACGGCGCATTCCgtataatgcagacctgctgc	Forward	Upstream forward primer for null mutant generation
OL9417	LmxM.33.1555	TTGACACGAAGTGGTTGCACAAGCGAGTATccaatttgagagacctgtgc	Reverse	Downstream reverse primer for null mutant generation
OL9418	LmxM.33.1555	gaaattaatacgactcactataggGACCGGGTACTAGTTCCGTAgttttagagctagaaatagc	Reverse	3' sgRNA primer
OL9419	LmxM.34.1300	CCTATCTGTTCTGTTGCTCTCATCTCACCCTAATACGACTCACTATAAAACTGGAAGCCTTCAGGAGGGgtataatgcagacctgctgc	Forward	Upstream forward primer for null mutant generation
OL9420	LmxM.34.1300	TCTTCGGTTCTCTCCTTGGTTTCACTTCCCccaatttgagagacctgtgc	Reverse	Downstream reverse primer for null mutant generation
OL9421	LmxM.34.1300	gaaattaatacgactcactataggAAAGTGAATCCGGGAGCGGTgttttagagctagaaatagc	Reverse	3' sgRNA primer
OL9479	LmxM.32.2770	CCAAAGGGTTTCTTCCGCAC	Forward	Within gene forward (for diagnostic PCR)
OL9480	LmxM.32.2770	TGTTTGCCATGGACGATGCT	Reverse	Within gene reverse (for diagnostic PCR)
OL9481	LmxM.32.2770	CATTTCGGCACACGCTTTCA	Forward	Forward upstream of 5' HR region (for diagnostic PCR)
OL9482	LmxM.24.2140	GCATGGATTCTGCGTTGACC	Forward	Within gene forward (for diagnostic PCR)
OL9483	LmxM.24.2140	GGTACAAAGACGCGCTTCAC	Reverse	Within gene reverse (for diagnostic PCR)
OL9484	LmxM.24.2140	AATGTACAAGCGCACCCACT	Forward	Forward upstream of 5' HR region (for diagnostic PCR)
OL9545	LmxM.23.0550	ATTCTGGAGCGGTGCAAAGA	Forward	Within gene forward (for diagnostic PCR)
OL9546	LmxM.23.0550	ACGAGAGACGTGGTTGTCAC	Reverse	Within gene reverse (for diagnostic PCR)
OL9547	LmxM.23.0550	GAGGTCGGCGAATGAAAGGT	Forward	Forward upstream of 5' HR region (for diagnostic PCR)
OL9548	LmxM.34.3060	GACTTTATCGCTGCGGCAAG	Forward	Within gene forward (for diagnostic PCR)
OL9549	LmxM.34.3060	CCGTTCCACAGCATACCCTT	Reverse	Within gene reverse (for diagnostic PCR)
OL9550	LmxM.34.3060	TTTCATCTCGTACCCGCCTG	Forward	Forward upstream of 5' HR region (for diagnostic PCR)
OL9551	LmxM.01.0710	CACCGTCGTCGACATGGATT	Forward	Within gene forward (for diagnostic PCR)
OL9552	LmxM.01.0710	TGGGCCATGTGAATGACTCG	Reverse	Within gene reverse (for diagnostic PCR)
OL9553	LmxM.01.0710	CTGTCGACATCGCTCCTAGTC	Forward	Forward upstream of 5' HR region (for diagnostic PCR)
OL9554	LmxM.02.0390	TCCGTCTCTCCCTCAAGTACAA	Forward	Within gene forward (for diagnostic PCR)
OL9555	LmxM.02.0390	TAGCCCTTCCAATGATGCCT	Reverse	Within gene reverse (for diagnostic PCR)
OL9556	LmxM.02.0390	ATCGTGAGAGGGAGACGGG	Forward	Forward upstream of 5' HR region (for diagnostic PCR) 1
OL9557	LmxM.04.0680	ACAACGCGCATTATCAAGGAG	Forward	Within gene forward (for diagnostic PCR)
OL9558	LmxM.04.0680	GGCTCGACATGAGAATCTGGA	Reverse	Within gene reverse (for diagnostic PCR)
OL9559	LmxM.04.0680	TGCCTCTTACCCATCCAACAC	Forward	Forward upstream of 5' HR region (for diagnostic PCR)
OL9560	LmxM.05.0930	ACGCGTCTTCCTCCATCAAG	Forward	Within gene forward (for diagnostic PCR)
OL9561	LmxM.05.0930	GCCTCCTTTGTTTCGAGTGC	Reverse	Within gene reverse (for diagnostic PCR)
OL9562	LmxM.05.0930	GACTCCGATCATCCCGTGTG	Forward	Forward upstream of 5' HR region (for diagnostic PCR)
OL9563	LmxM.07.0850	CCGACCCGGACATTCATCTG	Forward	Within gene forward (for diagnostic PCR)
OL9564	LmxM.07.0850	AGACTCGCGTAACCCTCCAT	Reverse	Within gene reverse (for diagnostic PCR)
OL9565	LmxM.07.0850	AATCGAGATCCGCTTACCGC	Forward	Forward upstream of 5' HR region (for diagnostic PCR)
OL9754	LmxM.07.0280	TCGGCACGCGCGCTTGCGCAGGAGTCGATGccaatttgagagacctgtgc	Reverse	Downstream reverse primer for null mutant generation 2
OL9755	LmxM.07.0280	gaaattaatacgactcactataggGGGAAGGGTTCCAATAGTTGGGGgttttagagctagaaatagc	Forward	5' sgRNA primer 2
OL9756	LmxM.07.0280	gaaattaatacgactcactataggTGGACACGCTGAGCGAGACCGGGgttttagagctagaaatagc	Reverse	3' sgRNA primer 2
OL10120	LmxM.02.0390	ACGCGCACGAATTCTTTTCC	Forward	Forward upstream of 5' HR region (for diagnostic PCR) (2)
OL10121	LmxM.08.0220	TACCTGGGGCTCTCGATTCA	Forward	Within gene forward (for diagnostic PCR)
OL10122	LmxM.08.0220	TTGAGTTCCCGACATCTGCC	Reverse	Within gene reverse (for diagnostic PCR)
OL10123	LmxM.08.0220	GTACGCACCTCCCAACACTT	Forward	Forward upstream of 5' HR region (for diagnostic PCR)
OL10124	LmxM.13.1580	GAAACTTTCGCCTGCTGGA	Forward	Within gene forward (for diagnostic PCR)
OL10125	LmxM.13.1580	TCAGTACGTAGACCCCTCCG	Reverse	Within gene reverse (for diagnostic PCR)
OL10126	LmxM.13.1580	TAAGCGCAATTCCATCCCGT	Forward	Forward upstream of 5' HR region (for diagnostic PCR)
OL10127	LmxM.22.0610	GATCAACCTCAGCAGGGTGT	Forward	Within gene forward (for diagnostic PCR)
OL10128	LmxM.22.0610	GCGCCTCTAGGTTAAGCGAT	Reverse	Within gene reverse (for diagnostic PCR)
OL10129	LmxM.22.0610	CGTGAAGAGGCCGCAAAAAT	Forward	Forward upstream of 5' HR region (for diagnostic PCR)
OL10132	LmxM.24.1710	CTCCCTTCCTTCTGCCAGTG	Forward	Forward upstream of 5' HR region (for diagnostic PCR)
OL10166	LmxM.31.0700	TCCAGCTGCCATCCGATTAC	Forward	Within gene forward (for diagnostic PCR)
OL10167	LmxM.31.0700	GTCCGTCAAACCCTTCGAGT	Reverse	Within gene reverse (for diagnostic PCR)
OL10168	LmxM.31.0700	TCTGGCTGATACCGACACAC	Forward	Forward upstream of 5' HR region (for diagnostic PCR)
OL10169	LmxM.31.0960	TGGACGAGTGTGCATTTCCA	Forward	Within gene forward (for diagnostic PCR)
OL10170	LmxM.31.0960	CGCCACGATGCTTGATTAGC	Reverse	Within gene reverse (for diagnostic PCR)
OL10171	LmxM.31.0960	CGCAGACTTGGCATCGAGTA	Forward	Forward upstream of 5' HR region (for diagnostic PCR)
OL10172	LmxM.33.0900	AGCTCTTACCACCCCGAGAA	Forward	Within gene forward (for diagnostic PCR)
OL10173	LmxM.33.0900	CGGGCTACAGCACCAGTAAT	Reverse	Within gene reverse (for diagnostic PCR)
OL10174	LmxM.33.0900	GGAAGAGGTTGCGTCCTTG	Forward	Forward upstream of 5' HR region (for diagnostic PCR)
OL10175	LmxM.33.1555	TCTTAAGGAGCTGGCCAACAG	Forward	Within gene forward (for diagnostic PCR)
OL10176	LmxM.33.1555	CTTGAACTCTTCAGGCGTTGC	Reverse	Within gene reverse (for diagnostic PCR)
OL10177	LmxM.33.1555	TAGTCGCAGTTCGCAGAGTG	Forward	Forward upstream of 5' HR region (for diagnostic PCR)
OL10283	LmxM.24.2130	CGGCTGCAAAAGGAACTCGTA	Forward	Within gene forward (for diagnostic PCR)
OL10284	LmxM.24.2130	GTACAGCGATGGTGAACTGCT	Reverse	Within gene reverse (for diagnostic PCR)
OL10285	LmxM.24.2130	GATTCCTGCGGCTGTTCCTA	Forward	Forward upstream of 5' HR region (for diagnostic PCR)
OL10329	LmxM.24.1710	CATGCAGAAGCTGGATGGAGT	Forward	Within gene forward (for diagnostic PCR)
OL10330	LmxM.24.1710	GATGATGTAGTTGCCGCCCAT	Reverse	Within gene reverse (for diagnostic PCR)
OL10540	Recoded LmxM.13.1580	TCCAGGGACCAGCAATGGTCGAGGTTCCGCGC	Forward	Forward primer for integration into pETFPP vectors
OL10541	Recoded LmxM.13.1580	TGAGGAGAAGGCGCGTCAGTAGGTACTACCCTCC	Reverse	Reverse primer for integration into pETFPP vectors
OL10602	pETFPP vectors	TAATACGACTCACTATAGGG	Forward	T7 sequencing primer
OL10603	pETFPP vectors	TATGCTAGTTATTGCTCAGCGGT	Reverse	T7 term sequencing primer
OL10633	pGL2813 (recoded UBA1a)	CACGGTGACCTGTGTCGTAA	Forward	Sequencing primer
OL10634	pGL2813 (recoded UBA1a)	GTTCTTCGGCTGCCGTTTTT	Forward	Sequencing primer
OL10635	pGL2813 (recoded UBA1a)	ATGGGACCAGAAACGGAAGG	Forward	Sequencing primer
RB1	Recoded LmxM.23.0550	TCCAGGGACCAGCAATGCTTTCTGAGGAAGAGCAAAAAC	Forward	Forward primer for integration into pETFPP vectors
RB2	Recoded LmxM.23.0550	TGAGGAGAAGGCGCGTTAAAAGCGATAGCGGTAGCGGATG	Reverse	Reverse primer for integration into pETFPP vectors
RB3	Recoded LmxM.04.0680	TCCAGGGACCAGCAATGTTGACCACTCGTATCATTAAGG	Forward	Forward primer for integration into pETFPP vectors
RB4	Recoded LmxM.04.0680	TGAGGAGAAGGCGCGTCATGGTTTGGCGTACTTACGAG	Reverse	Reverse primer for integration into pETFPP vectors

## Sheet: Plasmids
Plasmid name	Description	Backbone	Resistance	Source
pGL2662	Template vector for PCR amplification of blasticidin resistance cassette for gene knockout	NA	Ampicillin	pTBlast_v1, Gluenz lab, University of Oxford
pGL2663	Template vector for PCR amplification of G418 resistance cassette for gene knockout	NA	Ampicillin	pTNeo_v1, Gluenz lab, University of Oxford
pGL2667	Template vector for PCR amplification of puromycin resistance cassette for gene knockout	NA	Ampicillin	pTPuro_v1, Gluenz lab, University of Oxford
pETFPP_4	HIS-Im9-3cProtease-ORF	pETYSBLIC3c	Kanamycin	York Technology Facility
pGL2813	UBA1a in pETFPP_4	pETFPP_4	Kanamycin	Self-generated
pGL2817	UBC2 in pETFPP_4	pETFPP_4	Kanamycin	Self-generated
pGL2837	UEV1 in pETFPP_4	pETFPP_4	Kanamycin	Self-generated
