# Supplementary material for: Leishmania differentiation requires ubiquitin conjugation mediated by a UBC2-UEV1 E2 complex
Source: PLoS Pathog. 2020 Oct 27;16(10):e1008784. doi: 10.1371/journal.ppat.1008784 (PMC7647121; doi:10.1371/journal.ppat.1008784)
Supplement: S3 Table — Raw fluorescence (590 nm) readings and relative viabilities compared to the Cas9 T7 cell line are included. (XLSX) [file ppat.1008784.s003.xlsx]

## Sheet: Raw data (E2s)
Experiment 1
0 h					48 h					120 h
Negative	T7 Cas9 parental	Δubc1	Δubc2	Δuev1	Negative	T7 Cas9 parental	Δubc1	Δubc2	Δuev1	Negative	T7 Cas9 parental	Δubc1	Δubc2	Δuev1
8452	37313	38564	55018	36498	16279	48832	46557	51169	46109	10862	50696	24296	16914	15591
8594	37181	37957	55359	36876	16684	47750	43295	51098	46276	11308	45237	19266	16642	15236
8725	38081	36902	58818	38100	17120	47673	37365	49623	41846	11422	43779	17222	16672	15481
8620	36737	37358	55319	36852	17044	45060	37304	41569	43443	11372	41480	17500	16401	14850
8659	36682	39606	58751	37500	16785	46826	43647	44895	45494	11400	46143	18080	16414	14917
8371	36270	40489	58501	37343	16274	57817	38484	56535	50919	10925	56321	23356	16608	15192
Experiment 2
0 h					48 h					120 h
Negative	T7 Cas9 parental	Δubc1	Δubc2	Δuev1	Negative	T7 Cas9 parental	Δubc1	Δubc2	Δuev1	Negative	T7 Cas9 parental	Δubc1	Δubc2	Δuev1
9856	38102	37926	56082	41017	17565	59387	47222	50822	47819	14183	42648	22590	19080	18250
10016	38453	38770	56946	41503	18275	53383	42653	48837	49687	14945	38930	20429	19493	17989
9990	38572	38059	56466	41668	18645	56100	45306	50728	56363	14956	38365	20087	20000	18326
9980	38045	37349	58462	40373	18306	56562	46519	47478	50766	14938	38713	20691	19898	18012
9974	37688	37464	56577	41282	18429	50266	43526	49941	48353	14665	39583	21019	20380	18160
9714	37687	37837	55833	40204	17590	50118	46430	42761	48598	13498	36640	23143	19857	18807

## Sheet: Raw data (HECT)
Experiment 1
0 h			48 h			120 h
Negative	T7 Cas9 parental	Δhect2	Negative	T7 Cas9 parental	Δhect2	Negative	T7 Cas9 parental	Δhect2
21143	54662	54366	17452	52061	36335	13387	48159	15157
21585	55822	54093	18396	53755	40325	13972	45988	15441
21692	55745	54605	18383	53359	42512	13946	43715	15538
21441	55740	54675	18420	52141	41370	13849	42746	15542
21401	55370	55008	18401	52583	38966	13797	43026	15526
21238	56019	54677	17856	52287	34640	13235	46959	15239
Experiment 2
0 h			48 h			120 h
Negative	T7 Cas9 parental	Δhect2	Negative	T7 Cas9 parental	Δhect2	Negative	T7 Cas9 parental	Δhect2
26946	45285	57003	26946	45107	29833	22632	30187	14212
28348	45175	40858	28348	45503	32500	35053	40382	14506
28254	47848	57771	28254	46726	34150	28293	40316	14696
28114	42693	57020	28114	47753	34330	26289	39611	14533
27386	46252	53986	27386	48782	30720	26922	40196	13968
27880	46024	43447	27880	45568	25247	29833	39931	13100

## Sheet: Relative viability
Experiment 1				Experiment 2				Average
	Time into differentiation (h)				Time into differentiation (h)				Time into differentiation (h)
Cell line	0	48	120	Cell line	0	48	120	Cell line	0	48	120
Cas9 T7	1	1	1	Cas9 T7	1	1	1	Cas9 T7	1	1	1
Δubc1	1.05184	0.755868	0.242324	Δubc1	0.993243	0.750422	0.276071	Δubc1	1.02254	0.753145	0.259198
Δubc2	1.71697	1.0048	0.14957	Δubc2	1.66158	0.837567	0.213435	Δubc2	1.68928	0.921186	0.181503
Δuev1	1.01211	0.897452	0.110821	Δuev1	1.10354	0.888344	0.151387	Δuev1	1.05783	0.892898	0.131104
Δhect2	0.971034	0.604213	0.054441	Δhect2	1.34611	0.176463	0	Δhect2	1.15857	0.390338	0.027221
