# Supplementary material for: Leishmania differentiation requires ubiquitin conjugation mediated by a UBC2-UEV1 E2 complex
Source: PLoS Pathog. 2020 Oct 27;16(10):e1008784. doi: 10.1371/journal.ppat.1008784 (PMC7647121; doi:10.1371/journal.ppat.1008784)
Supplement: S4 Table — (XLSX) [file ppat.1008784.s004.xlsx]

## Sheet: Sheet1
Data collection
Space group	P21
Cell dimensions
a, b, c (Å)	32.52, 72.56, 120.10
α, β, γ (°)	90, 91.84, 90
Resolution (Å) a	46.25-1.70 (1.73 -1.70)
Total No. of reflections a	260,600 (14,037)
No. of unique reflections a	61,439 (3,267)
Completeness (%) a	100 (100)
Multiplicity a	4.2 (4.3)
I/σ(I) a	7.3 (1.2)
Rmerge b	0.096 (1.449)
Rpim c	0.050 (0.747)
CC1/2	0.9967 (0.529)
Overall B factor from Wilson plot (Å2)	26.32
Refinement
Resolution (Å)	46.29-1.70
Rworkd / Rfree e	0.222 / 0.260
No reflections (free)	61,440 / 3,018
Completeness (%)	100 (99.7)
No. of non-H atoms
Protein	4652
Water	266
Ion	5
Total	4923
B-factors
Protein Main Chain (Å2)	29.4
Protein Side Chain (Å2)	33.8
Water (Å2)	32.4
R.m.s. deviationsf
Bonds (Å)	0.0087
Angles (°)	1.597
Ramachandran plot g	96.41 / 2.51 / 1.08
a Values in parentheses correspond to the outer resolution shell
b Rmerge = ∑hkl∑i|Ii - <I>|/∑hkl∑iI where Ii is the intensity of the ith measurement of a reflection with indexes hkl and <I> is the statistically weighted average reflection intensity.
c Rpim = ∑hkl[1/(n-1)]1/2∑i|Ii - <I>|/∑hkl∑iI
d Rfactor = = ∑||Fo| - |Fc||/∑|Fo| where Fo and Fc are the observed and calculated structure factor amplitudes, respectively.
e Rfree is the R-factor calculated with 5 % of the reflections chosen at random and omitted from refinement
f Root-mean-square deviation of bond lengths and bond angles from ideal geometry.
g Percentage of residues in preferred/allowed/outlier regions.
